# Supplementary material for: Assessing the Efficiency of Phenotyping Early Traits in a Greenhouse Automated Platform for Predicting Drought Tolerance of Soybean in the Field
Source: Front Plant Sci. 2018 May 3;9:587. doi: 10.3389/fpls.2018.00587 (PMC5943574; doi:10.3389/fpls.2018.00587)
Supplement: Supplementary Table 1 — Phenotypic traits evaluated during the Experiment 1 with GlyPh and four criteria considered for the evaluation of phenotyping efficiency. [file Table_1.xlsx]

## Sheet: Supplementary Table 1
Supplementary Table 1. Phenotypic traits evaluated during the Experiment 1with GlyPh and four criteria considered for the evaluation of phenotyping efficiency.
Traita	Traita	Category	R2 of DSI for SDW vs. traitb	p-value of the relationship between DSI for SDW vs. trait	Relative phenotyping costc	Ratio Between R2/Relative phenotyping costd	Time of measurement (DAE)	Repeatability (w2)
Transpiration8WW	T8WW	Water use	0.131082	0.43	0.139098	0.942374	8	0.178842
Transpiration9WW	T9WW	Water use	0.00433839	0.88	0.156485	0.027724	9	0
Transpiration10WW	T10WW	Water use	0.0259793	0.73	0.173872	0.149416	10	0.16794
Transpiration11WW	T11WW	Water use	0.12187	0.44	0.191259	0.637199	11	0.498173
Transpiration12WW	T12WW	Water use	0.0135046	0.81	0.208647	0.0647249	12	0.482703
Leaf area13WW	LA13WW	Morphology	0.476642	0.09	0.238252	2.00058	13	0.876738
Shoot dry weight13WW	SDW13WW	Morphology	0.497469	0.09	0.22807	2.18121	13	0.864015
Transpiration13WW	T13WW	Water use	0.000429546	0.96	0.226034	0.00190036	13	0.646948
Leaf are ratio13WW	LAR13WW	Morphology	0.491427	0.08	0.22807	2.15472	13	0.882507
Transpiration efficiency 13WW	TE13WW	Water use	0.65089	0.03	0.226034	2.87961	13	0.696598
Transpiration13WW	T13WW	Water use	0.0331394	0.68	0.226034	0.146612	13	0.699884
Transpiration14WW	T14WW	Water use	0.0334	0.69	0.243421	0.137211	14	0.664339
Transpiration15WW	T15WW	Water use	0.0893979	0.5	0.260808	0.342772	15	0.738925
Transpiration16WW	T16WW	Water use	0.0213151	0.75	0.278195	0.0766191	16	0.428639
Transpiration17WW	T17WW	Water use	0.00866543	0.83	0.295583	0.0293164	17	0.369313
Leaf temperature 17WW	Leaf temperature17WW	Water use	0.108973	0.48	0.93468	0.116589	17	0
Leaf-to-Air temperature difference 17WW	Tleaf-Tair17WW	Water use	0.108973	0.48	0.93468	0.116589	17	0
Stomatal conductance 17WW	gs17WW	Water use	0.0194672	0.77	0.143797	0.13538	17	0.600876
Transpiration18WW	T18WW	Water use	0.0200432	0.75	0.31297	0.0640418	18	0.278706
Leaf temperature 18WW	Leaf temperature18WW	Water use	0.202908	0.35	0.659774	0.307542	18	0
Leaf-to-Air temperature difference 18WW	Tleaf-Tair18WW	Water use	0.202908	0.24	0.659774	0.307542	18	0
Transpiration19WW	T19WW	Water use	0.20642	0.3	0.330357	0.624839	19	0.239389
Leaf area20WW	LA20WW	Morphology	0.314778	0.19	0.366541	0.858779	20	0.723841
Shoot dry weight20WW	SDW20WW	Morphology	0.337919	0.16	0.350877	0.963068	20	0.692112
Transpiration20WW	T20WW	Water use	0.0348241	0.68	0.347744	0.100143	20	0.587138
Leaf are ratio20WW	LAR20WW	Morphology	0.282042	0.22	0.350877	0.803819	20	0.721188
Relative expansion rate 20WW	RER20WW	Growth	0.150293	0.55	0.366541	0.410031	20	0.304864
Transpiration efficiency 20WW	TE20WW	Water use	0.597016	0.04	0.347744	1.71834	20	0.688639
Transpiration20WW	T20WW	Water use	0.0522796	0.61	0.347744	0.150339	20	0.479647
Transpiration21WW	T21WW	Water use	0.011122	0.81	0.365132	0.0304602	21	0.505401
Transpiration22WW	T22WW	Water use	0.133785	0.42	0.382519	0.349748	22	0.640046
Transpiration23WW	T23WW	Water use	0.0406287	0.66	0.399906	0.101596	23	0.669947
Transpiration24WW	T24WW	Water use	0.000197282	0.96	0.417293	0.000472766	24	0.514828
Leaf temperature 24WW	Leaf temperature24WW	Water use	0.0828116	0.52	0.879699	0.0941362	24	0.405669
Leaf-to-Air temperature difference 24WW	Tleaf-Tair24WW	Water use	0.0828116	0.52	0.879699	0.0941362	24	0.405669
Stomatal conductance 24WW	gs24WW	Water use	0.623845	0.03	0.199248	3.131	24	0.299734
Transpiration25WW	T25WW	Water use	0.0397188	0.66	0.43468	0.0913746	25	0.182699
Transpiration26WW	T26WW	Water use	0.000579408	0.95	0.452068	0.00128168	26	0.464884
Leaf area27WW	LA27WW	Morphology	0.331844	0.17	0.494831	0.670621	27	0.417672
Shoot dry weight27WW	SDW27WW	Morphology	0.340739	0.16	0.473684	0.719337	27	0.37142
Transpiration27WW	T27WW	Water use	0.0193711	0.76	0.469455	0.041263	27	0.571003
Leaf are ratio27WW	LAR27WW	Morphology	0.173231	0.35	0.473684	0.365709	27	0.419193
Relative expansion rate 27WW	RER27WW	Growth	0.0732444	0.93	0.490602	0.149295	27	0.523308
Transpiration efficiency 27WW	TE27WW	Water use	0.591473	0.05	0.469455	1.25991	27	0.815045
Transpiration27WW	T27WW	Water use	0.0148055	0.81	0.469455	0.0315377	27	0.426955
Transpiration28WW	T28WW	Water use	0.0282581	0.71	0.486842	0.0580436	28	0.542922
Transpiration29WW	T29WW	Water use	0.000358841	0.97	0.504229	0.000711663	29	0.431365
Transpiration30WW	T30WW	Water use	0.10546	0.47	0.521617	0.202179	30	0.265805
Transpiration31WW	T31WW	Water use	0.157636	0.38	0.539004	0.292459	31	0.279825
Transpiration32WW	T32WW	Water use	0.0153125	0.79	0.556391	0.0275212	32	0.309113
Leaf area33WW	LA33WW	Morphology	0.541186	0.06	0.599624	0.902543	33	0.463509
Shoot dry weight33WW	SDW33WW	Morphology	0.5505	0.05	0.568609	0.968151	33	0.336679
Transpiration33WW	T33WW	Water use	0.00297697	0.9	0.573778	0.00518836	33	0.530447
Leaf are ratio33WW	LAR33WW	Morphology	0.321361	0.18	0.568609	0.565171	33	0.245996
Relative expansion rate 33WW	RER33WW	Growth	0.106031	0.52	0.589286	0.179931	33	0.570259
Transpiration efficiency 33WW	TE33WW	Water use	0.686734	0.02	0.56344	1.21882	33	0.908769
Transpiration33WW	T33WW	Water use	0.1631	0.37	0.573778	0.284256	33	0.433781
Transpiration34WD	T34WD	Water use	0.116375	0.45	0.29292	0.397292	34	0
Transpiration34WW	T34WW	Water use	0.413695	0.13	0.298246	1.3871	34	0
Transpiration34DSI	T34DSI	Water use	0.222017	0.28	0.591165	0.375559	34
Transpiration35WD	T35WD	Water use	0.722101	0.02	0.301535	2.39475	35	0.101506
Transpiration35WW	T35WW	Water use	0.0337609	0.69	0.307018	0.109964	35	0.101506
Transpiration35DSI	T35DSI	Water use	0.707104	0.02	0.608553	1.16194	35
Transpiration36WD	T36WD	Water use	0.417302	0.11	0.31015	1.34548	36	0
Transpiration36WW	T36WW	Water use	0.108835	0.47	0.315789	0.344644	36	0
Transpiration36DSI	T36DSI	Water use	0.778416	0.01	0.62594	1.2436	36
Stomatal conductance 37WD	gs37WD	Water use	0.0570557	0.62	0.162281	0.351587	37	0.697992
Transpiration37WD	T37WD	Water use	0.414299	0.1	0.318766	1.2997	37	0.524513
Leaf temperature 37WD	Leaf temperature37WD	Water use	0.0871742	0.53	0.347744	0.250685	37	0.499466
Leaf-to-Air temperature difference 37WD	Tleaf-Tair37WD	Water use	0.0871742	0.53	0.347744	0.250685	37	0.499466
Stomatal conductance 37WW	gs37WW	Water use	0.125026	0.43	0.104323	1.19845	37	0.697992
Transpiration37WW	T37WW	Water use	0.103351	0.48	0.324561	0.318432	37	0.524513
Leaf temperature 37WW	Leaf temperature37WW	Water use	0.0881691	0.53	0.330357	0.26689	37	0.499466
Leaf-to-Air temperature difference 37WW	Tleaf-Tair37WW	Water use	0.0881691	0.53	0.330357	0.26689	37	0.499466
Stomatal conductance 37DSI	gs37DSI	Water use	0.0589505	0.59	0.266604	0.221116	37
Transpiration37DSI	T37DSI	Water use	0.0135744	0.8	0.643327	0.0211003	37
Leaf temperature 37DSI	Leaf temperature37DSI	Water use	0.00180249	0.93	0.678102	0.00265814	37
Leaf-to-Air temperature difference37DSI	Tleaf-Tair37DSI	Water use	0.000269665	0.97	0.678102	0.000397676	37
Leaf area38WD	LA38WD	Morphology	0.70466	0.02	0.327381	2.15242	38	0.540676
Shoot dry weight38WD	SDW38WD	Morphology	0.837414	0.0039	0.285714	2.93095	38	0.307229
Transpiration38WD	T38WD	Water use	0.117644	0.44	0.327381	0.359347	38	0.48223
Transpiration38WD	T38WD	Water use	0.164683	0.36	0.327381	0.50303	38	0.411627
Leaf are ratio38WD	LAR38WD	Morphology	0.723159	0.01	0.285714	2.53106	38	0.453101
Relative expansion rate 38WD	RER38WD	Growth	0.0247809	0.19	0.309524	0.0800613	38	0
Transpiration38WD	T38WD	Water use	0.021814	0.74	0.327381	0.0666318	38	0.514749
Transpiration efficiency 38WD	TE38WD	Water use	0.666051	0.03	0.279762	2.38078	38	0.857558
Leaf area38WW	LA38WW	Morphology	0.478688	0.08	0.333333	1.43606	38	0.540676
Shoot dry weight38WW	SDW38WW	Morphology	0.351196	0.16	0.321429	1.09261	38	0.307229
Transpiration38WW	T38WW	Water use	0.017124	0.78	0.333333	0.0513719	38	0.48223
Leaf are ratio38WW	LAR38WW	Morphology	0.063706	0.57	0.321429	0.198197	38	0.453101
Relative expansion rate 38WW	RER38WW	Growth	0.0052971	0.56	0.327381	0.0161802	38	0
Transpiration38WW	T38WW	Water use	0.0174816	0.77	0.333333	0.0524449	38	0.514749
Transpiration efficiency 38WW	TE38WW	Water use	0.629997	0.03	0.333333	1.88999	38	0.857558
Leaf area38DSI	LA38DSI	Morphology	0.0190252	0.78	0.660714	0.0287949	38
Shoot dry weight38DSI	SDW38DSI	Morphology	0.803986	0.01	0.666667	1.20598	38
Transpiration38DSI	T38DSI	Water use	0.37563	0.13	0.660714	0.568522	38
Transpiration38DSI	T38DSI	Water use	0.625044	0.04	0.660714	0.946013	38
Leaf are ratio38DSI	LAR38DSI	Morphology	0.807568	0.01	0.607143	1.33011	38
Relative expansion rate 38DSI	RER38DSI	Growth	0.00473445	0.94	0.636905	0.00743353	38
Transpiration38DSI	T38DSI	Water use	0.124958	0.41	0.660714	0.189126	38
Transpiration efficiency 38DSI	TE38DSI	Water use	0.0713137	0.58	0.613095	0.116317	38
Transpiration39WD	T39WD	Water use	0.0128883	0.8	0.335996	0.0383586	39	0
Transpiration39WW	T39WW	Water use	0.0330492	0.69	0.342105	0.0966054	39	0
Transpiration39DSI	T39DSI	Water use	0.0368617	0.7	0.678102	0.0543602	39
Transpiration40WD	T40WD	Water use	0.0556029	0.61	0.344612	0.161349	40	0.594817
Transpiration40WW	T40WW	Water use	0.0119685	0.81	0.350877	0.0341103	40	0.594817
Transpiration40DSI	T40DSI	Water use	0.143582	0.45	0.695489	0.206448	40
Transpiration41WD	T41WD	Water use	0.514176	0.07	0.353227	1.45565	41	0.600833
Leaf temperature 41WD	Leaf temperature41WD	Water use	0.0867563	0.51	0.385338	0.225143	41	0
Leaf-to-Air temperature difference 41WD	Tleaf-Tair41WD	Water use	0.0867563	0.51	0.385338	0.225143	41	0
Transpiration41WW	T41WW	Water use	0.0316818	0.7	0.359649	0.0880907	41	0.600833
Leaf temperature 41WW	Leaf temperature41WW	Water use	0.238732	0.27	0.366071	0.652146	41	0
Leaf-to-Air temperature difference 41WW	Tleaf-Tair41WW	Water use	0.238732	0.27	0.366071	0.652146	41	0
Transpiration41DSI	T41DSI	Water use	0.860804	0.0041	0.712876	1.20751	41
Leaf temperature 41DSI	Leaf temperature41DSI	Water use	0.256594	0.25	0.75141	0.341483	41
Leaf-to-Air temperature difference41DSI	Tleaf-Tair41DSI	Water use	0.264463	0.23	0.75141	0.351956	41
Transpiration42WD	T42WD	Water use	0.102212	0.5	0.361842	0.282478	42	1.27064e-17
Leaf temperature 42WD	Leaf temperature42WD	Water use	0.537743	0.06	0.394737	1.36228	42	0.00366002
Leaf-to-Air temperature difference 42WD	Tleaf-Tair42WD	Water use	0.537743	0.06	0.394737	1.36228	42	0.00362886
Transpiration42WW	T42WW	Water use	0.424515	0.11	0.368421	1.15226	42	1.27064e-17
Leaf temperature 42WW	Leaf temperature42WW	Water use	0.0211171	0.76	0.375	0.0563123	42	0.00366002
Leaf-to-Air temperature difference 42WW	Tleaf-Tair42WW	Water use	0.0232924	0.75	0.368421	0.0632222	42	0.00362886
Transpiration42DSI	T42DSI	Water use	0.770212	0.01	0.730263	1.0547	42
Leaf temperature 42DSI	Leaf temperature42DSI	Water use	0.594267	0.04	0.769737	0.772039	42
Leaf-to-Air temperature difference42DSI	Tleaf-Tair42DSI	Water use	0.178869	0.35	0.763158	0.23438	42
Transpiration43WD	T43WD	Water use	0.462817	0.09	0.370457	1.24931	43	0.399357
Leaf temperature 43WD	Leaf temperature43WD	Water use	0.0264144	0.72	0.808271	0.0326802	43	0
Leaf-to-Air temperature difference 43WD	Tleaf-Tair43WD	Water use	0.0264144	0.72	0.808271	0.0326802	43	0
Transpiration43WW	T43WW	Water use	0.0133661	0.82	0.377193	0.0354357	43	0.399357
Leaf temperature 43WW	Leaf temperature43WW	Water use	0.264245	0.23	0.767857	0.344133	43	0
Leaf-to-Air temperature difference 43WW	Tleaf-Tair43WW	Water use	0.225822	0.27	0.761122	0.296697	43	0
Transpiration43DSI	T43DSI	Water use	0.534825	0.05	0.74765	0.715341	43
Leaf temperature 43DSI	Leaf temperature43DSI	Water use	0.0373275	0.69	1.57613	0.023683	43
Leaf-to-Air temperature difference43DSI	Tleaf-Tair43DSI	Water use	0.128312	0.43	1.56939	0.0817588	43
Leaf area44WD	LA44WD	Morphology	0.641627	0.03	0.399749	1.60507	44	0.617343
Shoot dry weight44WD	SDW44WD	Morphology	0.711337	0.02	0.323935	2.19593	44	0.399127
Transpiration44WD	T44WD	Water use	0.128886	0.42	0.379073	0.340003	44	0.419692
Transpiration44WD	T44WD	Water use	0.168905	0.35	0.379073	0.445573	44	0.314153
Leaf are ratio44WD	LAR44WD	Morphology	0.620334	0.03	0.323935	1.915	44	0.199806
Relative expansion rate 44WD	RER44WD	Growth	0.0155742	0.73	0.323935	0.0480783	44	0.481359
Transpiration44WD	T44WD	Water use	0.0238677	0.74	0.379073	0.0629635	44	0
Transpiration efficiency 44WD	TE44WD	Water use	0.689118	0.02	0.323935	2.12733	44	0.862865
Leaf area44WW	LA44WW	Morphology	0.733126	0.01	0.392857	1.86614	44	0.617343
Shoot dry weight44WW	SDW44WW	Morphology	0.725868	0.01	0.385965	1.88066	44	0.399127
Transpiration44WW	T44WW	Water use	0.012162	0.82	0.385965	0.0315106	44	0.419692
Leaf are ratio44WW	LAR44WW	Morphology	0.39187	0.12	0.385965	1.0153	44	0.199806
Relative expansion rate 44WW	RER44WW	Growth	0.143994	0.31	0.379073	0.379858	44	0.481359
Transpiration44WW	T44WW	Water use	0.417964	0.12	0.385965	1.08291	44	0
Transpiration efficiency 44WW	TE44WW	Water use	0.727092	0.01	0.37218	1.9536	44	0.862865
Leaf area44DSI	LA44DSI	Morphology	0.0991838	0.48	0.77193	0.128488	44
Shoot dry weight44DSI	SDW44DSI	Morphology	0.329721	0.19	0.77193	0.427139	44
Transpiration44DSI	T44DSI	Water use	0.371783	0.14	0.765038	0.485967	44
Transpiration44DSI	T44DSI	Water use	0.479596	0.08	0.765038	0.626893	44
Leaf are ratio44DSI	LAR44DSI	Morphology	0.658577	0.03	0.7099	0.927705	44
Relative expansion rate 44DSI	RER44DSI	Growth	7.06119e-05	0.99	0.703008	0.000100443	44
Transpiration44DSI	T44DSI	Water use	0.00440254	0.9	0.765038	0.00575467	44
Transpiration efficiency 44DSI	TE44DSI	Water use	0.112573	0.48	0.696115	0.161715	44
Transpiration45WD	T45WD	Water use	0.111331	0.44	0.387688	0.287165	45	0.017541
Transpiration45WW	T45WW	Water use	0.0142769	0.8	0.394737	0.036168	45	0.017541
Transpiration45DSI	T45DSI	Water use	0.150291	0.47	0.782425	0.192083	45
Stomatal conductance 46WD	gs46WD	Water use	0.176582	0.35	0.201754	0.875233	46	0.0244202
Transpiration46WD	T46WD	Water use	0.0488127	0.61	0.396303	0.12317	46	0.332088
Leaf temperature 46WD	Leaf temperature46WD	Water use	0.0455882	0.63	0.432331	0.105447	46	0
Leaf-to-Air temperature difference 46WD	Tleaf-Tair46WD	Water use	0.0455882	0.63	0.432331	0.105447	46	0
Stomatal conductance 46WW	gs46WW	Water use	0.813266	0.01	0.129699	6.2704	46	0.0244202
Transpiration46WW	T46WW	Water use	0.0484942	0.63	0.403509	0.120181	46	0.332088
Leaf temperature 46WW	Leaf temperature46WW	Water use	0.21004	0.3	0.410714	0.511403	46	0
Leaf-to-Air temperature difference 46WW	Tleaf-Tair46WW	Water use	0.21004	0.3	0.410714	0.511403	46	0
Stomatal conductance 46DSI	gs46DSI	Water use	0.58692	0.05	0.331454	1.77075	46
Transpiration46DSI	T46DSI	Water use	0.160797	0.33	0.799812	0.201043	46
Leaf temperature 46DSI	Leaf temperature46DSI	Water use	0.117489	0.44	0.843045	0.139363	46
Leaf-to-Air temperature difference46DSI	Tleaf-Tair46DSI	Water use	0.113215	0.45	0.843045	0.134293	46
Transpiration47WD	T47WD	Water use	0.776934	0.01	0.404919	1.91874	47	0.106789
Transpiration47WW	T47WW	Water use	0.0532547	0.61	0.412281	0.129171	47	0.106789
Transpiration47DSI	T47DSI	Water use	0.497774	0.07	0.817199	0.609122	47
Transpiration48WD	T48WD	Water use	0.404243	0.13	0.413534	0.977534	48	0.836911
Transpiration48WW	T48WW	Water use	0.468773	0.09	0.421053	1.11334	48	0.836911
Transpiration48DSI	T48DSI	Water use	0.000339649	0.94	0.834586	0.000406967	48
Transpiration49WD	T49WD	Water use	0.777012	0.01	0.422149	1.84061	49	0.442981
Leaf temperature 49WD	Leaf temperature49WD	Water use	0.0185194	0.79	0.905702	0.0204476	49	0.267363
Leaf-to-Air temperature difference 49WD	Tleaf-Tair49WD	Water use	0.0163632	0.78	0.905702	0.0180669	49	0.267363
Transpiration49WW	T49WW	Water use	0.127305	0.43	0.429825	0.296179	49	0.442981
Leaf temperature 49WW	Leaf temperature49WW	Water use	0.493823	0.08	0.875	0.564369	49	0.267363
Leaf-to-Air temperature difference 49WW	Tleaf-Tair49WW	Water use	0.493823	0.07	0.875	0.564369	49	0.267363
Transpiration49DSI	T49DSI	Water use	0.6672	0.02	0.851974	0.783122	49
Leaf temperature 49DSI	Leaf temperature49DSI	Water use	0.283094	0.23	1.7807	0.158979	49
Leaf-to-Air temperature difference49DSI	Tleaf-Tair49DSI	Water use	0.253034	0.26	1.7807	0.142098	49
Transpiration50WD	T50WD	Water use	0.161494	0.39	0.430764	0.374901	50	0.573762
Leaf temperature 50WD	Leaf temperature50WD	Water use	0.0019585	0.92	0.93985	0.00208384	50	0
Leaf-to-Air temperature difference 50WD	Tleaf-Tair50WD	Water use	0.0019585	0.93	0.93985	0.00208384	50	0
Transpiration rate 50WD	TR50WD	Water use	0.598597	0.04	0.289787	2.06564	50	0.267974
Transpiration50WW	T50WW	Water use	0.0439903	0.66	0.438596	0.100298	50	0.573762
Leaf temperature 50WW	Leaf temperature50WW	Water use	0.143507	0.4	0.892857	0.160728	50	0
Leaf-to-Air temperature difference 50WW	Tleaf-Tair50WW	Water use	0.143507	0.4	0.892857	0.160728	50	0
Transpiration rate 50WW	TR50WW	Water use	0.347398	0.16	0.313283	1.10889	50	0.267974
Transpiration50DSI	T50DSI	Water use	0.677951	0.03	0.869361	0.779827	50
Leaf temperature 50DSI	Leaf temperature50DSI	Water use	0.0168175	0.78	1.83271	0.00917631	50
Leaf-to-Air temperature difference50DSI	Tleaf-Tair50DSI	Water use	0.0142518	0.81	1.83271	0.00777636	50
Transpiration rate 50DSI	TR50DSI	Water use	0.0534189	0.62	0.60307	0.0885783	50
Transpiration51WD	T51WD	Water use	0.030759	0.7	0.43938	0.0700054	51	0
Transpiration rate 51WD	TR51WD	Water use	0.401356	0.13	0.231673	1.73243	51	0.959159
Transpiration51WW	T51WW	Water use	0.00976053	0.84	0.447368	0.0218177	51	0
Transpiration rate 51WW	TR51WW	Water use	0.51365	0.07	0.319549	1.60742	51	0.959159
Transpiration51DSI	T51DSI	Water use	0.00283271	0.82	0.886748	0.00319449	51
Transpiration rate 51DSI	TR51DSI	Water use	0.185148	0.33	0.551222	0.335887	51
Transpiration52WD	T52WD	Water use	0.765132	0.01	0.447995	1.7079	52	0.525114
Leaf temperature 52WD	Leaf temperature52WD	Water use	0.0414212	0.64	0.912281	0.045404	52	0.134311
Leaf-to-Air temperature difference 52WD	Tleaf-Tair52WD	Water use	0.0265017	0.72	0.912281	0.02905	52	0.134311
Transpiration rate 52WD	TR52WD	Water use	0.0136486	0.8	0.301378	0.0452874	52	0.657168
Transpiration52WW	T52WW	Water use	0.219427	0.29	0.45614	0.481051	52	0.525114
Leaf temperature 52WW	Leaf temperature52WW	Water use	0.440889	0.11	0.887845	0.496583	52	0.134311
Leaf-to-Air temperature difference 52WW	Tleaf-Tair52WW	Water use	0.394697	0.13	0.887845	0.444557	52	0.134311
Transpiration rate 52WW	TR52WW	Water use	0.717284	0.02	0.342105	2.09668	52	0.657168
Transpiration52DSI	T52DSI	Water use	0.273728	0.25	0.904135	0.302751	52
Leaf temperature 52DSI	Leaf temperature52DSI	Water use	0.151897	0.4	1.80013	0.0843816	52
Leaf-to-Air temperature difference52DSI	Tleaf-Tair52DSI	Water use	0.062485	0.6	1.80013	0.0347115	52
Transpiration rate 52DSI	TR52DSI	Water use	0.434824	0.11	0.643484	0.675735	52
Transpiration53WD	T53WD	Water use	0.100482	0.49	0.45661	0.220061	53	0.608887
Leaf temperature 53WD	Leaf temperature53WD	Water use	0.0357038	0.67	0.49812	0.071677	53	0.219306
Leaf-to-Air temperature difference 53WD	Tleaf-Tair53WD	Water use	0.0357038	0.67	0.49812	0.071677	53	0.219306
Transpiration rate 53WD	TR53WD	Water use	0.56186	0.05	0.282268	1.99052	53	0.86145
Transpiration53WW	T53WW	Water use	0.0204529	0.75	0.464912	0.0439931	53	0.608887
Leaf temperature 53WW	Leaf temperature53WW	Water use	0.633434	0.03	0.473214	1.33858	53	0.219306
Leaf-to-Air temperature difference 53WW	Tleaf-Tair53WW	Water use	0.633434	0.03	0.473214	1.33858	53	0.219306
Transpiration rate 53WW	TR53WW	Water use	0.576819	0.05	0.340382	1.69462	53	0.86145
Transpiration53DSI	T53DSI	Water use	0.497976	0.07	0.921523	0.540384	53
Leaf temperature 53DSI	Leaf temperature53DSI	Water use	0.348083	0.17	0.971335	0.358355	53
Leaf-to-Air temperature difference53DSI	Tleaf-Tair53DSI	Water use	0.515623	0.07	0.971335	0.53084	53
Transpiration rate 53DSI	TR53DSI	Water use	0.116894	0.46	0.62265	0.187737	53
Slope154WD	slope154WD	Water use	0.000260603	0.97	0.177632	0.0014671	54	0
Slope 254WD	slope254WD	Water use	0.370664	0.15	0.177632	2.0867	54	0.753807
Slope2:Slope154WD	slope2/154WD	Water use	0.451854	0.1	0.177632	2.54377	54	0.81343
Transpiration rate at break Point 54WD	TRbp54WD	Water use	0.46297	0.09	0.177632	2.60635	54	0.634452
Transpiration rate at max VPD 54WD	TRmax54WD	Water use	0.220523	0.29	0.177632	1.24146	54	0.37604
Transpiration54WD	T54WD	Water use	0.216292	0.28	0.465226	0.464919	54	0
Transpiration rate 54WD	TR54WD	Water use	0.151634	0.39	0.194549	0.779413	54	0
Slope154WW	slope154WW	Water use	0.000966693	0.95	0.245301	0.00394085	54	0
Slope 254WW	slope254WW	Water use	0.549579	0.05	0.245301	2.24043	54	0.753807
Slope2:Slope154WW	slope2/154WW	Water use	0.448542	0.1	0.245301	1.82854	54	0.81343
Transpiration rate at break Point 54WW	TRbp54WW	Water use	0.245335	0.25	0.245301	1.00014	54	0.634452
Transpiration rate at max VPD 54WW	TRmax54WW	Water use	0.185345	0.33	0.245301	0.755581	54	0.37604
Transpiration54WW	T54WW	Water use	0.263743	0.24	0.473684	0.55679	54	0
Transpiration rate 54WW	TR54WW	Water use	0.185953	0.32	0.270677	0.686994	54	0
Slope154DSI	slope154DSI	Water use	0.0002471	0.98	0.422932	0.000584255	54
Slope 254DSI	slope254DSI	Water use	0.0799796	0.52	0.422932	0.189107	54
Slope2:Slope154DSI	slope2/154DSI	Water use	0.0337596	0.71	0.422932	0.0798227	54
Transpiration rate at break Point 54DSI	TRbp54DSI	Water use	0.105194	0.48	0.422932	0.248725	54
Transpiration rate at max VPD 54DSI	TRmax54DSI	Water use	0.0410658	0.68	0.422932	0.0970978	54
Transpiration54DSI	T54DSI	Water use	0.0371127	0.69	0.93891	0.0395274	54
Transpiration rate 54DSI	TR54DSI	Water use	0.0170021	0.79	0.465226	0.0365459	54
Transpiration55WD	T55WD	Water use	0.227951	0.3	0.473841	0.481071	55	0.672009
Transpiration55WW	T55WW	Water use	0.146999	0.4	0.482456	0.304688	55	0.672009
Transpiration55DSI	T55DSI	Water use	0.118081	0.44	0.956297	0.123477	55
Transpiration56WD	T56WD	Water use	0.469335	0.09	0.482456	0.972803	56	0.786464
Transpiration56WW	T56WW	Water use	0.505722	0.07	0.491228	1.02951	56	0.786464
Transpiration56DSI	T56DSI	Water use	0.0914949	0.5	0.973684	0.0939677	56
Leaf area57WD	LA57WD	Morphology	0.849775	0.0033	0.5	1.69955	57	0.83135
Shoot dry weight57WD	SDW57WD	Morphology	0.632151	0.03	0.508929	1.24212	57	0.569134
Leaves dry weight57WD	LDW57WD	Morphology	0.751287	0.01	0.508929	1.47621	57	0.542986
57WD	StDW57WD	Morphology	0.293583	0.21	0.508929	0.576865	57	0.845346
Number of nodes57WD	NN57WD	Morphology	0.103162	0.48	0.5	0.206323	57	0.564746
Number of branches57WD	NB57WD	Morphology	0.0603704	0.61	0.5	0.120741	57	0.890024
Transpiration57WD	T57WD	Water use	0.191936	0.32	0.491071	0.390852	57	0.463501
Transpiration efficiency 57WD	TE57WD	Water use	0.56215	0.05	0.491071	1.14474	57	0.746066
Transpiration57WD	T57WD	Water use	0.282871	0.22	0.491071	0.576029	57	0.545404
Specific leaf area 57WD	SLA57WD	Morphology	0.430706	0.11	0.508929	0.8463	57	0.921337
Leaf are ratio57WD	LAR57WD	Morphology	0.566124	0.06	0.508929	1.11238	57	0.927849
Leaf mass ratio 57WD	LMR57WD	Biomass partitionig	0.329031	0.19	0.508929	0.646517	57	0.94501
Branches leaf mass ratio 57WD	LbMR57WD	Biomass partitionig	0.579327	0.06	0.508929	1.13833	57	0.783217
Stem mass ratio 57WD	SMR57WD	Biomass partitionig	0.618685	0.07	0.508929	1.21566	57	0.768267
Branch mass ratio 57WD	BMR57WD	Biomass partitionig	0.445808	0.07	0.508929	0.875973	57	0.910569
Leaf-to-Air temperature difference 57WD	Tleaf-Tair57WD	Water use	0.0300814	0.69	0.535714	0.056152	57	0.162023
Relative expansion rate 57WD	RER57WD	Growth	0.349879	0.15	0.482143	0.725675	57	0.706661
Net assimilation rate 57WD	NAR57WD	Growth	0.50721	0.24	0.508929	0.996623	57	0.567951
Transpiration rate 57WD	TR57WD	Water use	0.582742	0.04	0.285714	2.0396	57	0.776484
Leaf area57WW	LA57WW	Morphology	0.665612	0.03	0.491071	1.35543	57	0.83135
Shoot dry weight57WW	SDW57WW	Morphology	0.145757	0.39	0.491071	0.296815	57	0.569134
Leaves dry weight57WW	LDW57WW	Morphology	0.0360332	0.67	0.491071	0.0733767	57	0.542986
57WW	StDW57WW	Morphology	0.087026	0.52	0.491071	0.177217	57	0.845346
Number of nodes57WW	NN57WW	Morphology	0.0536345	0.61	0.482143	0.111242	57	0.564746
Number of branches57WW	NB57WW	Morphology	0.13531	0.43	0.482143	0.280643	57	0.890024
Transpiration57WW	T57WW	Water use	0.0038768	0.9	0.5	0.0077536	57	0.463501
Transpiration efficiency 57WW	TE57WW	Water use	0.23875	0.26	0.491071	0.486183	57	0.746066
Specific leaf area 57WW	SLA57WW	Morphology	0.413312	0.12	0.491071	0.841654	57	0.921337
Leaf are ratio57WW	LAR57WW	Morphology	0.65515	0.03	0.491071	1.33412	57	0.927849
Leaf mass ratio 57WW	LMR57WW	Biomass partitionig	0.121977	0.42	0.491071	0.24839	57	0.94501
Branches leaf mass ratio 57WW	LbMR57WW	Biomass partitionig	0.297714	0.18	0.491071	0.606255	57	0.783217
Stem mass ratio 57WW	SMR57WW	Biomass partitionig	0.201326	0.33	0.491071	0.409973	57	0.768267
Branch mass ratio 57WW	BMR57WW	Biomass partitionig	0.545366	0.06	0.491071	1.11056	57	0.910569
Leaf-to-Air temperature difference 57WW	Tleaf-Tair57WW	Water use	0.6573	0.03	0.508929	1.29154	57	0.162023
Relative expansion rate 57WW	RER57WW	Growth	0.287403	0.14	0.508929	0.564721	57	0.706661
Net assimilation rate 57WW	NAR57WW	Growth	0.0517871	0.29	0.491071	0.105457	57	0.567951
Transpiration rate 57WW	TR57WW	Water use	0.530115	0.06	0.348214	1.52238	57	0.776484
Leaf area57DSI	LA57DSI	Morphology	0.802021	0.01	1	0.802021	57
Leaves dry weight57DSI	LDW57DSI	Morphology	0.769446	0.01	1	0.769446	57
57DSI	StDW57DSI	Morphology	0.249565	0.25	1	0.249565	57
Number of nodes57DSI	NN57DSI	Morphology	0.447638	0.1	0.982143	0.455777	57
Number of branches57DSI	NB57DSI	Morphology	0.0241703	0.74	0.982143	0.0246098	57
Transpiration57DSI	T57DSI	Water use	0.356467	0.15	0.991071	0.359678	57
Transpiration efficiency 57DSI	TE57DSI	Water use	0.174458	0.37	0.982143	0.17763	57
Transpiration57DSI	T57DSI	Water use	0.538971	0.05	0.991071	0.543827	57
Specific leaf area 57DSI	SLA57DSI	Morphology	0.164792	0.37	1	0.164792	57
Leaf are ratio57DSI	LAR57DSI	Morphology	0.136639	0.4	1	0.136639	57
Leaf mass ratio 57DSI	LMR57DSI	Biomass partitionig	0.0513715	0.63	1	0.0513715	57
Branches leaf mass ratio 57DSI	LbMR57DSI	Biomass partitionig	0.510126	0.08	1	0.510126	57
Stem mass ratio 57DSI	SMR57DSI	Biomass partitionig	0.000552522	0.97	1	0.000552522	57
Branch mass ratio 57DSI	BMR57DSI	Biomass partitionig	0.140775	0.4	1	0.140775	57
Leaf-to-Air temperature difference 57DSI	Tleaf-Tair57DSI	Water use	0.0126967	0.83	1.04464	0.0121541	57
Relative expansion rate 57DSI	RER57DSI	Growth	0.000403248	0.97	0.991071	0.000406881	57
Net assimilation rate 57DSI	NAR57DSI	Growth	0.745477	0.01	0.996623	0.745477	57
Transpiration rate 57DSI	TR57DSI	Water use	0.0162519	0.76	0.633929	0.0256368	57
a Each trait is the combination of a measurement in a specific time of measurement (DAE) and water treatment, see methods for definitions
b Coeficient of determination of the relationship between DSI for SDW at 57 DAE and a given trait
c Relative phenotyping cost calculated as the phenotyping cost of each trait divided by the cost of DSI for SDW
d Ratio of the coefficient of determination to the relative phenotyping cost
WW: well watered, WD: water deficit, DSI: drought susceptibility index, SDW: shoot dry weight, DAE: days after emengence
