# Supplementary material for: Assessing the Efficiency of Phenotyping Early Traits in a Greenhouse Automated Platform for Predicting Drought Tolerance of Soybean in the Field
Source: Front Plant Sci. 2018 May 3;9:587. doi: 10.3389/fpls.2018.00587 (PMC5943574; doi:10.3389/fpls.2018.00587)
Supplement: Supplementary Table 2 — Characteristics of the 80 environments evaluated from the Argentinean National Trial Network of Soybean cultivars (RECSO) database. [file Table_2.xlsx]

## Sheet: Supplementary Table 2
Supplementary Table 2. Characteristics of the 80 environments evaluated from the Argentinean National Trial Network of Soybean cultivars (RECSO) database.
Environment #	Location	Growing season	Classification of water environmentsa	Days to maturity b	Raifall (mm)c	Rainfall during the critical period (mm)d	Grain yield (kg ha−1)
1	Balcarce	2012/3	intermediate	132.451	671.715	216.9	3195.09
2*	Barrow	2012/3	intermediate	132.451	549.112	274.952	3843.2		*
3*	Bellocq	2012/3	Dry	148.488	674.917	90.2903	4089.29
4	Berrotarán	2012/3	intermediate	139.31	660.505	248.605	3681.43
5*	Casilda	2012/3	Dry	132	498.697	161.645	3839.77
6*	Catriló	2012/3	Dry	135.402	525.177	109.581	3434.68
7	Colonia La Tordilla	2012/3	Dry	133	673.833	166.677	3442.47
8	Coronel Suarez	2012/3	Dry	140.938	455.3	64.129	2475.54
9	Corrientes	2012/3	intermediate	130.5	958.629	306.623	1785.77
10	Gdor Piedra Buena	2012/3	Dry	124	429.4	86.1143	1483.55
11	Gral Pico	2012/3	Dry	138	783.267	116.548	3736.8
12*	Gral Villegas	2012/3	Dry	137.975	681.52	44.8452	3987.36
13	La Carlota	2012/3	Dry	135.629	629.065	150.553	2973.18
14*	La Cruz	2012/3	intermediate	125.684	503.535	243.968	3613.23
15	Las Breñas	2012/3	intermediate	115.545	375.8	199.323	1965.59
16*	Manfredi	2012/3	Dry	130.654	762.5	93.4355	4313.4
17*	Nueve de Julio	2012/3	Dry	139.373	693.55	47.4645	3932.27
18	Oliveros	2012/3	Dry	131.653	975.42	97.0774	3494.59
19*	Paraná	2012/3	Dry	126.411	873.606	94.9839	4656.07
20	Rafaela	2012/3	Dry	133.316	945.673	135.932	3941.61
21	Reconquista	2012/3	wet	133.705	1134.19	486.277	3505.3
22*	Roversí	2012/3	Dry	117.052	347.29	148.548	2478.18
23	Santiago del Estero	2012/3	Dry	123.728	212.471	116.174	3053.93
24	Villa Mantero	2012/3	Intermediate	134.089	1064.9	339	2991.03
25*	Villa del Totoral	2012/3	Dry	124.122	337.548	102.935	2496.03
26	Valdes	2012/3	Dry	139	595.467	26.0968	3505.43
27	Venado Tuerto	2012/3	Dry	132	573.17	102.596	3204.15
28	Villa Trinidad	2012/3	Dry	133	507.226	69.2581	1428.56
29	Yuquerí	2012/3	Dry	131.032	1131.13	173.774	2440.34
30	Arrecifes	2013/4	wet	127	930.933	499.57	2544.31
31	Balcarce	2013/4	Dry	139.57	701.91	137.139	1646.22
32	Bellocq	2013/4	Intermediate	141.89	556.067	225.274	3323.61
33	Berrotarán	2013/4	Intermediate	127	590.848	267.041	2856.93
34	Casilda	2013/4	Intermediate	122	918.905	317.839	3368.13
35	Colonia La Tordilla	2013/4	Intermediate	133.6	926.467	190.742	3617.77
36*	General Pico	2013/4	Dry	133	561.1	159	3794.99
37*	General Villegas	2013/4	Intermediate	133.021	518.258	190.612	4219.72
38*	La Carlota	2013/4	Intermediate	127	772.457	243.409	4647.34
39	La Cruz	2013/4	Intermediate	103.629	744.406	280.065	3396.64
40*	Las Lajitas	2013/4	Dry	104	683.092	129.613	4032.56
41*	Manfredi	2013/4	Wet	128.994	819.645	444.22	4667.74
42*	Marcos Juarez	2013/4	Intermediate	137.138	695.923	213.839	4579.43
43	Miramar	2013/4	Dry	140	708.267	98.5	3251.61
44*	Oliveros	2013/4	Intermediate	122.35	760.673	178.739	4351.23
45*	Paraná	2013/4	Intermediate	128.323	767.41	309.71	4272.15
46	Pergamino	2013/4	Wet	126.793	961.542	459.806	2233.45
47	Rafaela	2013/4	Wet	141.225	1010.3	354.187	3878.94
48	Reconquista	2013/4	Dry	119.478	857.984	133.955	3396.17
49	Rincón de Nogoya	2013/4	Dry	128	632.72	85.2	2165.86
50	Villa Trinidad	2013/4	Wet	141	951.387	377.161	4155.3
51	Sebastian Elcano	2013/4	Intermediate	114.292	763.039	262.774	3811.1
52	Balcarce	2014/5	Dry	130.295	546.887	116.226	2833.9
53*	Berrotarán	2014/5	Intermediate	132.333	789.6	285.661	4523.6
54*	Carmen de Areco	2014/5	Dry	133.771	948.3	52.7581	5405.95
55*	Casilda	2014/5	Dry	127	797.733	93.5806	5003.79
56	Gdor Piedra Buena	2014/5	Wet	122.018	700	431.419	2767.7
57*	La Carlota	2014/5	Wet	137.125	726.72	351.675	5092.78
58*	La Cocha	2014/5	Wet	118.129	1118.33	507.581	4739.99
59	La Toma	2014/5	Intermediate	155.316	690.76	314.41	3333.38
60*	Manfredi	2014/5	Wet	131	809.203	488.065	4967.76
61*	Nuevo Torino	2014/5	Wet	130.775	1178.07	403.194	5305.54
62*	Oliveros	2014/5	Intermediate	126.942	801.832	203.419	4903.63
63*	Paraná	2014/5	Intermediate	135.821	898.81	179.013	4606.16
64*	Rafaela	2014/5	Intermediate	142.747	1001.16	276.368	5009.76
65*	Río Cuarto	2014/5	Intermediate	131.552	859.8	301.129	4978.55
66*	Roversí	2014/5	Dry	109.488	514.065	144.677	3436.62
67	Yuquerí	2014/5	Wet	141.617	969.567	440	2167.96
68	Casilda	2015/6	Intermediate	164	1001.35	308.429	4089.67
69*	Gdor Piedra Buena	2015/6	Intermediate	122	890.183	304.903	4846.33
70*	General Pico	2015/6	Intermediate	143	759.8	244.258	4306.33
71*	General Villegas	2015/6	Intermediate	157	894.2	318.968	5439.67
72	La Cocha	2015/6	Intermediate	128	751.2	321.129	3447.67
73*	Manfredi	2015/6	Wet	129	713.803	451.659	4508
74	Marcos Juarez	2015/6	Wet	150	854.355	381	3858.5
75*	Monte Cristo	2015/6	Intermediate	170	611.733	291.258	3769
76	Nuevo Torino	2015/6	Dry	134	752.2	169	3367.33
77	Oliveros	2015/6	Wet	124	809.747	513.433	3134.33
78	Paraná	2015/6	Dry	151	1056.61	89.0738	2956.75
79	Rafaela	2015/6	Wet	120	744.097	545.194	2867.75
80	Roversí	2015/6	Dry	138	553.484	148.757	2499.33
a Classification according to Pardo et al (2015) (see Methods)/ Classification according to rainfall during critical period
b Mean values
c Total rainfall during whole crop cycle
d Rainfall during critical period (see Methods)
* Environment selected on the basis of the model by Bouman and Tuong (2001) ±20% of attainable yield
